# Supplementary material for: A comparative analysis of early postoperative outcomes of autologous pericranium versus high-density polypropylene in cranial duraplasty in a tertiary care center in Central India
Source: Chin Neurosurg J. 2026 Jul 7;12:21. doi: 10.1186/s41016-026-00440-y (PMC13339683; doi:10.1186/s41016-026-00440-y)
Supplement: Supplementary file 1 — Supplementary Material 1. [file 41016_2026_440_MOESM1_ESM.xlsx]

## Sheet: Sheet1
Table 2: Distribution of postoperative complications according to substance-use history
Complications	Alcohol	Smoking	Tobacco	No Substance Abuse	Total Patients
Nil (No complications)	15	9	4	53	81
Wound infection	2	0	1	9	12
Subcutaneous CSF collection	0	0	1	3	4
CSF Leak	0	0	1	2	3
Empyema	0	0	0	3	3
Wound dehiscence	0	0	0	2	2
Meningitis	0	0	0	1	1
Bone flap osteitis	1	0	0	0	1
Footnote: The unit of analysis was complication events rather than mutually exclusive patients. Some patients experienced more than one postoperative complication, and comorbidity and substance-use categories also overlapped. Therefore, totals across categories may exceed the total analyzed cohort. Data are presented descriptively only.
