# Supplementary material for: A comparative analysis of early postoperative outcomes of autologous pericranium versus high-density polypropylene in cranial duraplasty in a tertiary care center in Central India
Source: Chin Neurosurg J. 2026 Jul 7;12:21. doi: 10.1186/s41016-026-00440-y (PMC13339683; doi:10.1186/s41016-026-00440-y)
Supplement: Supplementary file 2 — Supplementary Material 2. [file 41016_2026_440_MOESM2_ESM.xlsx]

## Sheet: Sheet1
Table 1: Distribution of postoperative complications according to patient comorbidities
Complications	Asthma	CAD	CKD	DM	Hepatitis B	Hypertension	No Comorbidity	Total Patients
Nil (No complications)	2	1	1	6	1	6	64	81
Wound infection	0	0	0	0	0	1	11	12
Subcutaneous CSF collection	0	0	0	0	0	0	4	4
CSF Leak	0	0	0	0	0	0	3	3
Empyema	0	0	0	0	0	0	3	3
Wound dehiscence	0	0	0	0	0	0	2	2
Meningitis	0	0	0	0	0	0	1	1
Bone flap osteitis	0	0	0	0	0	0	1	1
Footnote: The unit of analysis was complication events rather than mutually exclusive patients. Some patients experienced more than one postoperative complication, and comorbidity and substance-use categories also overlapped. Therefore, totals across categories may exceed the total analyzed cohort. Data are presented descriptively only.
